# Supplementary material for: Bacterial colonization, species diversity and antimicrobial susceptibility patterns of indwelling urinary catheters from postpartum mothers attending a Tertiary Hospital in Eastern Uganda
Source: PLoS One. 2022 Jan 10;17(1):e0262414. doi: 10.1371/journal.pone.0262414 (PMC8746759; doi:10.1371/journal.pone.0262414)
Supplement: S1 Raw data — (XLSX) [file pone.0262414.s002.xlsx]

## Sheet: Sheet1
no.	age	residence	marital	hiv stat	occ	fam income	edc	refferal	ref unit	ref indc	parity	gest	mod	if vaginal	preg type	outcome	fevers	anc	anc contacts	rx of uti	long ago	chronic ill	antibio 2wk	health worker	duration	emptyg vol.	insertn unit	catheter chang	current medic	duration of use	size	recent hb	transfusion	apgar 5 min	events labr	htn hx	diversity	isolate	amc	cip	cro	ctx	mem	sxt	fox	f	tpz
1	2	1	2	1	3	3	2	1	3	1	2	2	2	5	1	1	1	1	2	2	5	1	2	3	2	1	1	3	1	1	3	3	2	3	2	2	1	2
2	2	1	2	1	3	2	4	1	4	1	2	1	2	5	1	1	1	1	1	1	2	1	2	1	2	2	1	3	1	1	1	3	2	3	2	2	2	2	3	2		3	1	3	3	2
																																						5
3	3	1	2	1	1	3	4	1	3	1	2	2	1	1	1	1	1	1	2	2	5	1	2	1	1	1	1	3	2	3	3	1	2	3	2	1	2	5	3	1	3	3	3	3	3	3
																																						3
																																						2		2	3		2	3		3
4	3	1	2	1	1	3	3	2	7	3	2	2	2	5	1	1	2	1	2	1	2	1	2	1	2	1	1	3	1	1	3	3	2	3	1	2	2	5	3	2		3	3	3	3	1
																																						4		3	3		3		3	1
5	4	1	2	1	3	3	3	1	3	1	2	1	1	1	2	1	2	1	2	2	5	1	2	2	2	1	1	3	1	1	3	3	1	3	2	2	1	1	3	3	3		2	3		2
6	2	1	1	1	3	3	3	1	4	1	1	3	2	5	1	1	1	1	2	2	5	1	2	2	3	1	1	3	1	2	2	3	2	3	2	2	1	1	1	3		3	1	3	3	2
7	2	1	2	1	3	1	2	1	5	2	1	2	2	5	1	1	2	1	2	2	5	1	2	2	4	2	1	3	1	2	3	2	1	3	2	2	1	1	3	3		3	1	3	1	1
8	4	1	2	1	3	3	2	2	7	3	3	2	2	5	1	1	2	1	2	1	3	1	2	2	4	1	1	3	1	2	3	2	2	3	1	2	2	4		3	3		3	3		3
																																						1	3	3		3	2	3	3	1
9	3	1	2	1	3	2	2	1	3	1	3	2	2	5	1	1	1	1	1	1	1	1	1	4	3	2	1	3	1	2	3	3	1	3	2	2	1	6	3	1	3		1	3		3	2
10	4	1	2	1	3	1	3	1	5	1	2	2	2	5	1	2	2	1	2	2	5	1	2	1	2	2	1	3	1	1	3	3	1	3	1	2	2	3
																																						1	2	3		3	1	3	1	1
																																						4	3		3	3	3	3	3	1
11	4	2	2	2	2	2	3	2	7	3	2	2	3	5	1	1	1	1	3	1	1	3	2	3	1	1	1	3	1	1	3	2	1	3	2	2	1	1
12	4	2	2	1	3	1	4	2	7	3	3	2	3	5	1	1	1	1	2	1	1	1	1	3	1	1	1	3	1	1	3	3	2	3	1	2	2	1	2	3		3	1	3	1	1
																																						3	3	3	3		1	3		2
13	3	1	1	1	2	2	3	2	7	3	2	2	2	5	1	1	1	1	1	1	2	1	2	4	2	1	1	3	1	2	3	3	2	3	1	2	2	2		3	3		3	3		3
																																						5
																																						1	3	2	2		3	3	3	3
14	4	2	2	1	2	2	2	1	4	2	2	2	2	5	1	1	1	1	2	2	5	1	2	1	2	1	2	2	1	2	2	2	1	2	2	2	1	1	2	3		3	1	3		1
15	1	1	1	1	3	1	2	1	4	1	1	2	2	5	1	1	1	1	1	1	1	1	2	3	2	1	1	3	1	2	3	3	2	2	1	2	2	1	3	3	3		3	3		3
																																						3
16	4	2	2	1	1	3	4	1	6	1	2	2	2	5	1	1	2	1	2	1	4	1	1	2	3	1	1	3	1	2	2	3	2	3	1	2	2	1
																																						4					3	3		2
17	5	1	2	1	3	3	2	1	4	1	3	2	2	5	1	1	2	2	4	2	5	1	2	3	1	1	1	3	1	1	3	3	2	3	1	2	2	2
																																						1
18	3	1	2	1	3	1	2	1	4	1	1	2	2	5	1	1	1	1	1	1	3	1	2	1	3	1	1	3	1	2	3	3	2	3	2	2	2	1	1	1		1	1	3	1	1
																																						3	1	3		1	2	3	1	1
19	4	1	2	1	1	3	2	1	5	1	2	2	3	5	1	1	2	1	2	2	5	1	2	1	1	1	1	3	1	1	3	3	2	3	1	2	1	1	3	3		3	1	3	1	1
20	2	1	2	1	3	1	2	2	7	3	2	2	2	5	1	1	1	1	1	1	1	1	2	3	2	1	1	3	1	2	3	3	2	3	1	2	1	1	2	1		3	1	3	1	1
21	4	1	2	1	1	2	2	1	4	1	3	2	2	5	1	1	1	1	2	2	5	1	2	3	3	1	1	3	1	2	3	2	2	3	1	2	2	5
																																						4		3	3		2	3		2
22	2	1	2	1	2	2	3	2	7	3	2	2	2	5	1	1	1	1	2	2	5	1	2	4	2	1	1	3	1	2	3	3	2	3	1	2	1	5	3	2	3		3	3	3	3
23	1	1	2	1	3	2	2	2	7	3	1	2	1	2	1	1	1	1	1	2	5	1	2	3	1	1	1	3	2	3	2	3	2	3	1	2	1	1	2	2	1		1	3		2
24	3	1	2	1	3	2	2	1	5	1	2	1	1	1	1	1	1	1	1	2	5	1	2	3	1	1	1	3	2	3	3	3	2	2	2	2	2	5
																																						4		3	3		3	3		3
																																						6	3	1			1			3	1
25	3	1	2	1	3	1	1	2	7	3	3	1	2	5	2	1	2	1	2	1	1	1	2	1	3	1	1	3	1	2	3	3	2	2	1	2	2	1
																																						5
																																						4	3	2	3	3	3	3	3	2
26	2	1	2	1	3	1	2	2	7	3	2	1	2	5	1	1	1	1	2	1	2	1	2	3	2	4	1	3	1	2	3	3	2	3	1	2	1	1
27	2	1	2	1	3	1	2	1	5	1	2	2	1	1	1	1	2	1	1	2	5	1	2	1	1	1	1	3	2	3	2	1	2	3	2	2	2	1	1	1		1	1	1	1	1
																																						5	1	1	1		1	1	1	3
28	3	2	2	1	3	2	2	2	7	3	2	2	2	5	1	1	1	1	1	1	5	1	2	3	3	2	1	3	1	2	3	3	2	3	2	2	2	1
																																						2	1	2		3	1	3	1	3
29	1	1	2	1	3	1	1	1	4	1	1	2	2	5	1	1	1	1	2	2	5	1	2	3	3	3	1	3	1	2	3	3	2	3	1	2	2	5	3	1	3		3	3		3
																																						2	3	3	3		2	3		3
																																						1	2	1		3	1	3	1	1
30	1	1	1	1	3	1	2	2	7	3	2	2	2	5	2	1	1	1	1	1	2	1	2	3	2	1	1	3	1	2	3	3	2	3	2	2	2	1	3	2	1		1	3		1
																																						5
31	2	2	2	1	3	2	3	1	4	1	2	2	2	5	1	1	1	1	1	1	1	1	2	3	2	1	1	3	1	2	3	3	2	3	2	2	2	1	3	3	3		3	3		2
																																						2	2	2		3	1	1	1	1
32	2	1	2	1	3	1	3	1	3	1	1	1	2	5	1	1	1	1	2	1	3	1	1	2	2	1	1	3	1	2	3	3	2	3	2	2	1	1	3	3	3		2	3		2
33	2	2	2	2	3	1	2	2	7	3	2	1	2	5	2	1	1	1	2	2	5	1	2	1	2	1	1	3	1	2	3	3	1	3	2	1	1	2	2	1		3	1		1	2
34	1	1	2	1	3	1	3	1	4	1	1	2	1	3	1	1	1	1	1	1	3	1	2	1	2	1	2	2	2	3	3	3	2	3	2	2	1	2	3	3	3		3	3		3
35	2	1	2	1	3	1	3	1	5	1	2	2	1	2	1	1	2	1	1	1	1	1	2	3	1	2	1	3	2	3	3	3	2	3	1	2	1	6	3	1		1	1	3	3	3	1
36	3	1	2	1	3	1	3	2	7	3	2	2	2	5	1	1	1	1	2	2	5	1	2	1	2	1	1	3	1	1	3	3	2	3	1	2	2	5		3	3		3	3	3	3
																																						1	2	1		1	1	3	1	1
37	2	1	2	1	1	3	4	1	4	1	2	2	2	5	1	1	1	1	2	1	1	4	2	2	2	2	1	3	1	2	3	3	2	3	2	2	2	5
																																						4		2	3		3	3		2
38	5	2	2	1	2	3	4	2	7	3	3	2	2	5	1	1	1	1	2	1	1	1	2	2	2	2	1	3	1	2	3	3	2	3	2	2	2	4		2	3		1	2		1
																																						1	2	3		3	1	3	1	1
39	1	1	2	1	3	1	2	1	4	1	2	2	2	5	1	1	1	1	1	1	1	1	1	4	2	1	1	3	1	2	3	3	2	3	2	1	2	4	3	1	3		2	3		1
																																						1	1	1	3	3	1	3		1
40	4	1	2	2	3	1	2	2	7	3	2	2	2	5	1	1	1	1	1	1	1	3	1	4	3	1	1	3	1	2	3	3	2	3	2	2	1	4	1		3		3	3	3	3
41	4	1	2	1	2	2	2	2	7	3	3	2	1	3	1	1	1	1	1	2	5	1	2	3	2	2	1	3	2	3	3	3	2	3	2	1	2	1	3	1			1			1
																																						6
42	2	2	2	1	3	3	3	2	7	3	1	2	1	2	1	1	1	1	2	2	5	1	2	3	3	1	1	3	2	3	2	3	2	3	1	2	1	6
43	2	1	2	1	3	1	2	1	3	1	2	1	2	5	1	1	1	1	1	1	1	1	2	3	1	1	1	3	1	1	3	3	2	3	2	2	2	4	3	2	3		3	3		1
																																						5
44	1	1	1	1	3	1	2	1	3	1	1	2	1	3	1	1	1	1	2	2	5	1	1	3	1	1	1	3	2	3	2	3	2	3	1	2	1	5
45	3	2	2	1	1	3	4	2	7	3	1	2	2	5	1	1	1	1	2	2	5	1	2	2	1	2	1	3	1	1	3	3	2	3	1	2	1	1
46	4	2	2	1	3	2	2	2	7	3	2	2	2	5	1	1	1	1	1	2	5	1	1	1	2	1	1	3	1	2	3	3	2	3	2	2	2	6
																																						1	3	1	3		1	3		1
47	3	2	2	1	3	2	3	2	7	3	2	2	2	5	1	1	1	1	2	1	3	1	1	1	3	1	1	3	1	2	3	2	1	2	2	2	1	2	2	1		3	1	3	1	2
48	2	1	2	1	3	3	3	1	4	1	1	2	2	5	1	1	2	1	2	1	1	1	1	1	2	2	1	3	1	2	3	2	1	3	2	2	1	1
49	2	2	2	1	3	2	3	2	7	3	1	2	2	5	1	1	2	1	2	2	5	1	2	2	2	1	1	3	1	2	3	3	2	3	2	2	2	3	3	3	3		1	3		1
																																						1	3	3	3		3	3		3
50	1	1	1	1	3	2	2	2	7	3	1	2	2	5	1	1	1	1	2	2	5	1	2	1	2	1	1	3	1	2	3	3	1	3	1	2	1	1	2	1		3	1	3	1	2
51	2	1	2	1	3	1	2	1	4	1	1	2	2	5	1	1	1	1	2	2	5	1	2	1	2	1	1	3	1	2	3	3	2	3	1	2	2	1
																																						2	1	1		1	1	1	1	1
																																						5	1	1	1	1	1	3	1	1
52	3	1	2	1	2	2	2	1	5	1	2	1	2	5	1	1	1	1	1	1	3	1	2	2	2	1	1	3	1	1	3	3	2	3	2	2	2	4	1	2	3		3	3		1
																																						5	3	1	3		3	3		3
53	3	2	2	1	2	2	2	2	7	3	2	2	2	5	1	1	1	1	2	1	3	1	2	3	2	2	1	3	1	2	3	3	2	3	1	2	2	3	3	3	3		3	2		3
																																						1
																																						6	3	1		1	1	3	3	3	1
54	2	2	2	1	3	2	3	2	7	3	2	2	2	5	1	1	1	1	2	1	1	1	1	1	2	2	1	3	1	2	2	3	2	3	1	2	2	1	3	3	3		1	3		1
																																						5	3	3	3		3	3		3
55	1	1	1	1	3	1	2	1	4	1	1	2	1	2	1	1	2	1	1	2	5	1	2	3	1	1	1	3	2	3	2	3	2	3	1	2	2	3	3	1		3	1	3	1	2
																																						6
																																						1	1	3			1			1
56	1	1	2	1	3	1	2	2	7	3	1	2	2	5	1	1	2	1	2	2	5	1	2	3	1	1	1	3	1	1	3	3	2	3	2	1	1	1	1	1		3	1	3	1	1
57	1	1	1	1	3	1	1	1	3	2	1	2	1	3	1	1	1	1	2	1	3	1	2	1	1	2	1	3	2	3	3	3	2	3	1	2	1	6	3	1		1		3	3	3
58	2	1	1	1	3	1	3	2	7	3	1	2	1	3	1	1	1	1	1	2	5	1	2	3	1	1	1	3	2	3	3	3	2	3	2	2	2	4
																																						2
59	2	1	2	1	3	1	2	2	7	3	2	2	1	3	1	1	2	1	1	2	5	1	2	2	1	1	1	3	2	3	3	3	2	3	1	2	1	6	3	1	3		1			3	1
60	2	1	2	1	1	3	4	2	7	3	1	2	2	5	1	1	1	1	2	1	3	1	2	1	2	2	1	3	1	2	3	1	2	3	1	2	1	3	3	3	3		1	3	1	1
61	5	1	2	1	1	3	3	2	7	3	3	2	3	5	1	1	2	1	2	2	5	1	2	3	2	2	1	3	1	2	1	1	2	3	1	2	2	2	3	2		3	1		1	2
																																						1	1	2		3	1	1	1	1
62	2	1	2	1	2	2	3	2	7	3	1	2	2	5	1	1	1	1	2	1	3	1	2	4	2	1	1	3	1	1	1	3	2	3	1	2	1	5	3	3	3		3	3		3
63	2	2	2	1	2	2	2	1	3	1	2	2	3	5	1	1	1	1	2	1	4	1	2	2	2	1	1	3	1	1	2	3	2	3	1	2	1	3	3	1	3		1	3		2
64	2	1	1	1	2	3	4	2	4	1	1	2	1	3	1	1	1	1	2	2	5	1	1	1	1	1	1	3	1	1	2	3	1	3	2	1	1	2	3	3	3		2	3		3
65	2	2	2	1	1	3	4	2	7	3	1	2	2	5	1	1	1	1	2	1	1	1	1	3	2	1	1	3	1	1	3	3	2	3	1	2	2	1
																																						6
66	3	2	2	1	3	2	3	2	7	3	2	2	2	5	1	1	1	1	2	1	3	1	2	3	2	2	1	3	1	2	3	3	2	3	1	2	1	1
67	3	2	2	1	1	3	3	2	7	3	1	2	2	5	1	1	1	1	2	1	1	1	2	1	2	1	1	3	1	2	3	3	2	3	2	2	1	6
68	1	1	2	1	3	1	3	2	7	3	1	2	2	5	1	1	1	1	2	1	1	1	2	3	2	1	1	3	1	2	1	3	2	3	2	2	1	1	1	3		3	1		1	1
69	1	1	2	1	3	2	2	1	5	1	1	2	2	5	1	1	1	1	1	1	1	1	2	3	2	1	1	3	1	2	2	3	2	3	2	2	2	2	3	1	3		1	3		1
																																						1		1	3		2	3		3
70	1	2	1	1	2	1	2	2	7	3	1	2	3	5	1	1	1	1	1	1	3	1	2	2	2	1	1	3	1	2	1	3	2	3	1	2	1	3	1	1		3	1	3	1	3
71	2	1	2	1	3	2	2	2	7	3	1	2	2	5	1	1	1	1	2	1	3	1	2	1	2	1	1	3	1	2	2	3	2	3	1	2	1	6	3	1	2		1		3	3	1
72	3	1	2	1	1	3	4	2	7	3	2	2	3	5	1	1	1	1	2	1	1	1	1	1	2	1	1	3	1	2	2	3	2	3	1	2	1	1	3	3		3	3	3	1	1
73	3	1	2	1	2	3	4	2	7	3	1	2	1	3	1	1	1	1	2	1	1	1	2	1	1	2	1	3	1	1	2	3	2	3	2	2	1	2	3	3	3		3	2		3
74	2	1	2	1	3	1	3	1	4	1	1	2	2	5	1	1	2	1	2	1	1	1	2	1	3	1	1	3	1	2	1	3	2	3	2	1	1	6	3	1	2		1	3		3	1
75	1	1	2	1	2	2	2	1	4	1	2	1	2	5	2	1	1	1	1	1	1	1	2	2	2	1	2	2	1	1	2	3	2	2	1	2	2	5
																																						2	3	3	3		3	3		3
76	4	1	2	1	3	1	2	2	7	3	3	2	2	5	1	1	1	1	1	1	3	1	1	3	2	1	1	3	1	2	3	3	2	3	1	2	2	8	3	1	3	3	3	1	3	3
																																						2	3	3		3	1		1	1
77	2	1	2	1	3	1	3	1	3	1	2	2	2	5	1	1	1	1	2	1	3	1	2	2	2	2	1	3	1	2	3	3	2	3	1	2	1	2	3	3		3	1		1	1
78	2	1	2	1	3	2	2	2	7	3	3	2	2	5	2	1	1	1	2	2	5	1	2	2	2	1	1	3	1	2	2	3	2	3	1	2	1	2	3	3	3	3	1		1	1
79	2	1	2	1	1	3	4	1	5	2	2	2	2	5	1	1	1	1	2	1	1	1	1	2	4	2	2	2	1	2	2	1	2	3	2	2	2	1	3	3		3	3	3	1	1
																																						2	1	1	3	3	1		1	1
80	1	1	2	1	3	1	3	1	4	1	1	2	2	5	1	1	2	1	1	2	5	1	2	2	2	1	1	3	1	2	3	1	2	3	2	1	2	5	3	3		3	3	3	3	1
																																						8	1	1	1	1	1	3	1	3
81	2	1	2	1	3	1	3	2	7	3	1	2	2	5	1	1	1	1	2	2	5	1	2	2	2	1	1	3	1	2	1	3	2	3	1	2	1	2	1	1		3	1	3	1	1
82	3	2	2	1	2	3	3	1	4	1	2	2	2	5	1	1	1	1	1	2	5	1	2	2	1	1	1	3	1	2	1	3	2	2	2	2	1	6	3	1			1	3	3	3	1
83	1	1	2	1	3	2	2	1	4	1	2	2	2	5	1	1	1	1	2	1	3	1	2	2	2	1	1	3	1	2	1	3	2	3	2	2	1	6	3	1			1	3	3	3	1
84	3	1	2	1	3	3	3	1	5	1	2	2	2	5	1	1	1	1	1	2	5	1	2	2	2	1	1	3	1	2	1	3	2	3	1	2	3	7
85	4	1	2	1	3	1	2	1	3	1	3	2	2	5	1	1	2	1	1	1	1	1	2	2	2	1	1	3	1	2	1	3	2	2	1	2	1	2
86	4	1	2	1	3	1	2	2	7	3	3	2	2	5	1	1	1	1	2	2	5	1	2	2	2	2	1	3	1	2	1	3	2	3	2	2	2	2	2	1		3	1	1	1	1
																																						1
87	3	1	2	1	1	3	4	2	7	3	2	2	2	5	1	1	2	1	1	2	5	1	2	2	2	1	1	3	1	2	2	3	2	3	1	2	2	1	1	3		3	3	3	1	1
																																						2	3	3		3		3	1	3
88	5	1	2	1	3	1	2	1	3	1	3	2	2	5	1	1	2	1	1	2	5	1	2	2	2	2	1	3	1	2	1	1	2	3	1	2	1	2	2	1		3	1	3	1	2
89	2	1	1	1	3	1	4	2	7	3	1	2	2	5	1	1	2	1	3	2	5	1	2	1	2	4	1	3	1	2	2	3	2	3	2	2	1	5	1	1	1	1	1	2	1	1
90	1	1	2	1	3	1	2	1	4	1	2	2	2	5	1	1	1	1	2	1	1	1	2	2	2	1	1	3	1	2	1	3	2	3	1	2	1	2	1	2		3			1	3
91	4	1	2	1	3	1	2	2	7	3	2	2	2	5	1	1	1	1	1	1	1	1	2	2	2	1	1	3	1	2	1	1	2	2	1	2	1	6
92	3	2	2	1	2	3	4	2	7	3	1	2	1	3	1	1	1	1	2	2	5	1	2	1	2	1	1	3	2	3	2	3	1	2	2	2	2	4		1	3		3	2		1
																																						5
93	4	2	2	1	1	3	3	2	7	3	2	2	2	5	1	1	1	1	2	2	5	1	2	2	2	2	1	3	1	2	2	3	2	3	1	2	2	3	2	3		3	1	3	1	1
																																						6	3	1	3		3			3	3
94	3	2	2	1	1	3	4	2	7	3	2	2	2	5	2	1	1	1	2	1	4	1	2	2	1	1	1	3	1	1	3	3	2	3	1	2	1	1
95	3	2	2	1	2	2	3	2	7	3	2	2	2	5	1	1	2	1	2	1	1	1	2	1	2	3	1	3	1	1	3	3	2	3	2	2	2	1	2	3		3		1	1	1
																																						2	2	3		3	3		1	3
96	2	2	2	1	2	3	3	2	7	3	1	2	2	5	1	1	1	1	2	1	3	1	2	1	2	2	1	3	1	2	3	3	2	3	1	2	2	8	3	3		3	3	3	3	2
																																						1	3	3	3		1	3		2
97	1	1	2	1	3	1	2	1	7	3	1	2	2	5	1	1	2	1	2	2	5	1	2	1	2	2	1	3	1	1	3	3	2	3	1	2	2	6
																																						4		3			3	3	3	3
																																						8	3	1	3	3	3	1	3	1
98	3	1	2	1	3	2	3	2	7	3	2	2	2	5	1	1	1	1	2	2	5	1	2	2	2	2	1	3	1	2	3	3	2	3	1	2	1	2	2	3		3	2	3	1	1
99	2	1	2	1	2	3	3	1	3	1	2	2	2	5	1	1	1	1	2	1	3	1	2	1	2	2	1	3	1	2	1	3	2	3	1	2	2	4		2		3	3	2	3	1
																																						5	2	3			2	3	2	1
100	1	1	1	1	3	1	3	1	4	1	1	3	2	5	1	1	2	1	2	2	5	1	2	1	2	1	1	3	1	2	2	3	2	3	1	2	1	4
101	1	1	2	1	3	1	2	1	4	1	1	1	2	5	1	1	1	1	2	1	3	1	2	1	2	1	1	3	1	2	2	3	2	3	1	2		7
102	3	1	1	1	3	1	2	1	5	1	2	2	1	3	2	1	1	1	2	1	3	1	2	1	2	1	1	3	1	1	1	3	2	3	1	2	2	8	3	3	3	3	3	3	3	1
																																						5	3	1	3	3	3	3	3	3
																																						4		2		3	3	2	3	1
103	5	1	2	1	3	2	2	2	7	3	3	2	3	5	1	1	1	1	2	1	3	1	2	1	2	1	1	3	1	2	2	3	2	3	1	2	1	4		3		3	3	3	2	1
104	1	1	2	1	3	1	2	1	5	1	1	2	2	5	1	1	1	1	2	1	3	1	2	1	2	1	1	3	1	2	2	3	2	3	1	2	1	2	2	3		3	1	1	3	1
105	2	1	2	1	3	2	3	2	7	3	2	1	1	3	1	1	2	1	2	2	5	1	2	1	1	2	1	3	2	3	3	3	2	3	1	2	2	5	2	3	2	2	2	3	2	1
																																						4		2		3	3	3	1	1
106	2	1	2	1	3	1	2	2	7	3	2	2	2	5	1	1	1	1	1	2	5	1	2	1	1	1	1	3	1	1	3	3	2	3	1	2	2	1	3	2		3	1	3	1	2
																																						2	2	3		3	2	3	1	3
107	4	1	2	1	3	1	2	2	7	3	3	2	2	5	1	1	2	1	2	1	3	1	2	1	2	2	1	3	1	2	2	3	2	2	1	2	2	8	1	1	1	1	1	3	1	1
																																						4		3			3	3	3	2
108	1	2	1	1	3	2	3	2	7	3	1	2	2	5	1	1	1	1	2	1	3	1	2	1	3	1	1	3	1	2	3	3	2	3	2	1	2	2	3	3		3	1	3	3	1
																																						5	1	1	1	1	1	3	1	2
109	3	1	2	1	3	2	2	2	7	3	2	2	2	5	1	1	2	1	1	2	5	1	2	1	2	2	1	3	1	2	3	3	2	3	1	1	1	2	2	3		3	1	3	1	1
110	2	1	2	1	3	1	2	2	7	3	1	2	2	5	1	1	2	1	1	2	5	1	2	1	2	1	1	3	1	2	3	3	2	3	1	1	2	2	3	3		3	2	2	2	3
																																						1	2	3		3	1	3	1	1
111	4	1	2	1	3	1	3	2	7	3	2	2	2	5	1	1	1	1	2	1	3	1	2	1	2	1	1	3	1	2	3	3	2	3	1	2	1	1
112	5	1	2	1	3	1	3	2	7	3	2	2	3	5	1	1	2	1	2	2	5	1	2	1	2	1	1	3	1	2	3	1	2	3	1	2	1	1	2	1		3	1	3	1	1
113	3	1	2	1	3	1	2	2	7	3	2	2	1	1	1	1	1	1	2	1	3	1	2	1	1	2	1	3	2	3	2	3	2	3	1	2	1	1	2	1		3	1	3	1	1
114	3	2	2	1	3	3	3	2	7	3	2	2	1	3	1	1	1	1	2	1	3	1	2	1	1	2	1	3	2	3	2	3	2	3	1	2	2	4
																																						5
115	3	2	2	1	2	3	3	2	7	3	2	2	2	5	1	1	2	1	1	1	4	1	2	1	2	2	2	1	1	1	2	3	2	2	1	2	2	6	3	1		2	1	3	3	3
																																						5	2	1			2	3	2	1
116	3	1	2	1	3	1	2	2	7	3	2	2	2	5	1	1	1	1	2	2	5	1	2	1	2	2	1	3	1	1	3	3	2	3	1	2	2	1	2	2		3	1	3	1	1
																																						3	2	3		3	2	3	1	2
117	2	1	2	1	3	1	2	2	7	3	1	1	2	5	1	1	1	1	2	2	5	1	2	1	2	2	1	3	1	2	3	3	2	3	1	2	2	4
																																						1	2	1		3	1	3	1	1
118	5	1	2	1	3	2	3	2	7	3	3	2	2	5	1	1	2	1	2	2	5	1	2	1	2	1	1	3	1	1	3	3	2	3	1	2	2	5
																																						4	3	2			3	3	3	3
119	3	1	2	1	3	2	3	2	7	3	2	2	2	5	1	1	1	1	2	1	3	1	2	1	2	2	1	3	1	2	3	3	2	3	1	2	1	4	3	3			3	3	3	3
120	4	1	2	1	3	2	3	2	7	3	2	2	2	5	1	1	1	1	2	2	5	1	2	1	2	2	1	3	1	2	3	3	2	3	1	2	1	1	1	2		3	1	3	1	1
121	3	1	2	1	3	1	3	2	7	3	3	2	2	5	1	1	1	1	2	2	5	1	2	1	2	2	1	3	1	2	3	3	2	3	1	2	2	1	2	1			1	3	1	3
																																						8	3	3			3	3	2	2
122	4	1	2	1	3	2	3	2	7	3	2	2	2	5	1	1	1	1	2	2	5	1	2	1	2	2	1	3	1	2	3	3	2	3	2	1	2	5
																																						1
123	5	1	2	1	3	2	2	2	7	3	3	2	2	5	1	1	1	1	2	1	3	1	2	1	2	1	1	3	1	2	3	3	2	2	2	2	2	1
																																						5
124	2	1	2	1	3	1	2	2	7	3	2	2	2	5	1	1	1	1	2	1	2	1	1	1	2	1	1	3	1	2	3	3	2	3	2	1	2	1	3	3		3	1	3		3
																																						5	3	3		3	3	3	3	2
																																						1	3	3		3	1	1	1	1
125	3	1	2	1	3	2	3	2	7	3	3	2	2	5	1	1	1	1	2	1	3	1	2	1	2	2	1	3	1	1	3	3	2	3	1	2	1	1
126	3	1	2	1	3	1	3	1	4	1	1	2	2	5	1	1	1	1	2	1	1	1	2	1	2	2	1	3	1	1	3	3	2	3	1	2	1	1	3	1		3	3			1
127	3	1	2	1	3	1	2	2	7	3	2	2	2	5	1	1	2	1	2	2	5	1	2	1	2	2	1	3	1	2	3	3	2	3	1	2	1	1	3	3		3	3	3		2
128	2	2	2	2	3	2	3	2	7	3	2	2	3	5	1	1	1	1	2	1	2	3	1	1	2	2	1	3	1	1	2	3	2	3	1	2	1	5	3	3	2	2	2	3	2	3
129	1	1	1	1	3	1	2	2	7	3	1	2	2	5	1	1	1	1	2	2	5	1	2	1	2	2	1	3	1	1	3	3	2	3	1	2	2	4
																																						5
130	5	1	2	1	2	2	2	2	7	3	3	2	2	5	1	1	2	1	1	2	5	2	2	1	1	1	1	3	1	1	2	3	2	3	1	2	1	4
131	2	2	2	1	3	3	2	2	7	3	1	2	2	5	1	1	1	1	2	2	5	1	2	1	2	2	1	3	1	2	2	3	2	3	1	2	2	4
																																						1
132	4	2	1	1	2	2	3	2	7	3	2	2	2	5	1	1	1	1	2	2	5	1	2	1	3	2	1	3	1	2	2	3	2	3	1	2	1	5
133	2	1	2	1	3	1	3	1	5	1	2	2	2	5	1	1	2	1	2	2	5	1	2	2	3	2	1	3	1	2	2	3	2	3	2	1	2	5	3	1		3	3	3		3
																																						1
134	2	1	1	1	3	1	3	2	7	3	1	2	1	3	1	1	2	1	1	1	1	1	2	1	4	2	1	3	1	2	3	1	2	2	2	2	2	1	3	1		3	1	3		1
																																						4
135	1	1	2	1	3	1	2	1	3	1	1	2	2	5	1	1	1	1	1	2	5	1	2	2	2	2	1	3	1	1	2	3	2	2	1	2	2	5
																																						1
136	3	1	2	1	2	2	4	2	7	3	2	2	2	5	1	1	2	1	2	2	5	1	2	2	1	3	1	3	1	1	3	3	2	3	1	2	1	8
137	1	1	2	1	3	1	2	1	6	1	2	2	2	5	1	1	1	1	2	1	2	1	2	1	1	1	1	3	1		3	3	2	3	2	2	2	1	3	3		3	1	3	1	1
																														1								4
138	2	1	2	1	3	2	2	1	3	1	2	2	2	5	1	1	2	1	2	2	5	1	2	2	1	1	1	3	1	1	3	3	2	3	1	2	1	5	2	3	3	3	2	3	2
139	3	1	2	1	3	2	2	2	7	3	2	1	2	5	1	1	2	1	2	1	3	1	2	1	1	1	1	3	1	2	2	3	2	3	1	2	1	5	1	1	1	1	1	3	1	1
140	3	1	2	1	3	2	3	2	7	3	2	2	2	5	1	1	2	1	1	2	5	1	2	1	1	1	1	3	1	2	2	3	2	3	1	2	2	2	1	1	1	2	1	1	1
																																						4			3	3	3	3	3	1
141	2	1	2	1	1	3	3	2	7	3	2	1	2	5	2	1	1	1	2	1	4	1	2	1	2	1	1	3	1	2	3	3	2	3	1	2	2	2	2	3	3	3	1	3
																																						5	3	1	3		3	3	3	3
																																						4	1	1		3	3	2	3	1
142	1	1	2	1	3	3	3	2	7	3	1	3	1	2	1	1	1	1	2	2	5	1	2	1	1	1	1	3	2	3	2	3	2	3	1	2	1	8	3	3	3	3	3	3	3
143	1	1	1	1	3	1	3	2	7	3	1	2	2	2	1	1	1	2	4	2	5	1	2	1	1	1	1	3	2	3	3	3	2	3	1	2	2	5	1	2	1	1	1	3	1
																																						4		3	3		3	3		3
																																						6
144	1	1	2	1	3	1	2	1	3	1	2	2	2	5	2	1	1	1	2	2	5	1	1	1	2	1	1	3	1	2	2	3	2	3	1	2	2	4	3	3			1	3		1
																																						5
145	3	1	2	1	3	2	2	1	3	1	2	2	2	5	1	1	1	1	2	2	5	1	2	1	1	2	1	3	1	1	2	3	2	3	2	2	1	8	3	3	3	3	3	3	3
146	3	1	2	1	3	1	2	1	3	1	2	2	2	5	1	1	2	1	1	2	5	1	2	1	2	1	1	3	1	1	3	3	2	3	1	2	1	5
147	4	1	2	1	3	2	2	2	7	3	2	2	2	5	1	1	1	1	2	2	5	1	2	1	2	1	1	3	1	1	2	3	2	3	1	2	1	8
148	2	2	2	1	3	2	3	2	7	3	1	2	3	5	1	1	1	1	2	1	3	1	2	2	2	2	1	3	1	1	1	3	2	3	1	2	3	7
149	2	1	2	1	1	3	4	2	7	3	2	2	2	5	1	1	1	1	1	1	3	1	2	1	1	1	1	3	1	1	3	3	2	3	1	2	1	4
150	1	1	2	1	3	1	3	1	4	1	1	2	2	5	1	1	1	1	1	2	5	1	2	1	2	1	1	3	1	2	2	3	2	3	1	2	2	4			3	3	3	3	3	1
																																						1	3	3	3	3	3	3
																																						2	2	3	3		1	1		3
151	4	1	2	1	3	2	2	2	7	3	3	2	2	5	1	1	1	1	1	2	5	1	2	1	2	1	2	2	1	2	2	3	2	3	1	2	1	1	1	1	3	3	1	3
152	4	2	2	2	3	3	2	2	7	3	2	2	2	5	1	1	1	1	2	2	5	3	2	1	2	1	1	3	1	2	2	3	2	3	1	2	2	1
																																						5
153	4	1	2	1	2	3	2	2	7	3	3	2	2	5	1	1	2	1	1	1	3	1	2	1	2	1	1	3	1	2	2	3	2	3	1	2	1	8	3	3	3	3	3	3	3
154	2	2	1	1	3	1	3	2	7	3	1	2	2	5	1	1	1	1	2	1	3	1	2	1	2	1	1	3	1	2	2	3	2	3	1	2	1	4
155	3	1	1	1	3	1	2	1	3	1	2	2	2	5	1	1	2	1	2	2	5	1	2	2	2	1	1	3	1	2	3	3	2	2	1	2	2	2	3	2	3		2	3		3
																																						4	3	2	3		3	3		3
156	1	1	1	1	3	1	4	1	4	1	1	2	2	5	1	1	1	1	2	2	5	1	2	2	1	2	1	3	1	1	3	3	2	3	1	2	2	4
																																						1	1	3	3	3	1	3	1
157	3	1	2	1	3	1	2	1	6	1	1	1	2	5	1	1	2	1	2	2	5	1	2	1	2	1	1	3	1	2	3	3	2	3	1	2	1	1	3	2			1	3		2
158	4	1	2	1	3	3	3	2	7	3	3	2	2	5	1	1	2	1	1	1	3	1	2	1	2	1	1	3	1	2	3	2	2	3	2	1	1	1	2	1	3	3	1	3	1	1
159	1	1	1	1	3	2	2	2	5	1	1	2	2	5	1	1	1	1	2	2	5	1	2	1	3	1	1	3	1	2	2	2	2	3	2	1	2	1		2	3		2	3		2
																																						4			3	3	3	3		1
160	2	2	2	2	1	3	4	2	7	3	1	2	2	5	1	1	2	1	2	1	3	1	2	1	2	1	1	3	1	2	2	3	2	3	1	2	2	2
																																						4	3		3	3	3	3	3	1
161	3	2	2	1	3	3	3	2	7	3	2	2	2	5	1	1	2	2	4	1	2	1	2	1	2	1	1	3	1	2	3	3	2	3	2	1	2	1	3	3		3	1	3	1	2
																																						5
162	1	1	2	1	3	1	1	1	5	1	1	2	2	5	1	1	2	1	2	2	5	1	2	1	4	1	1	3	1	2	2	1	2	3	2	1	2	5	1	1	1	1	1	3	1
																																						1	2	1	1	2	1	1	1
163	2	1	2	1	3	1	2	1	4	1	1	2	1	1	1	1	2	1	1	2	5	1	2	2	1	2	1	3	2	3	1	3	2	3	2	1	1	1	1	1	2	2	1	3	1
164	3	1	2	1	3	2	3	1	4	1	2	2	1	1	1	2	2	1	1	2	5	1	2	1	2	2	1	3	1	1	1	3	2	4	2	1	2	5	3	1	3	3	3	3	3
																																						4		1			1	2		1
165	2	1	1	1	3	1	3	2	7	3	1	2	2	5	2	1	1	1	2	1	3	1	2	2	2	2	1	3	1	2	2	3	2	3	1	2		7
166	4	2	2	2	3	3	2	2	7	3	2	2	2	5	1	1	1	1	2	1	2	1	2	1	2	1	1	3	1	2	1	3	2	3	1	2	2	5	3	1	3	3	3	2	3
																																						1	2	3	3		1	3		1
167	3	1	2	1	3	1	3	2	7	3	2	1	1	3	1	1	1	1	2	2	5	1	2	1	2	1	1	3	1	1	2	3	2	2	1	2	2	2
																																						1	2	3	3		1	3		3
168	1	1	2	1	3	2	3	1	4	1	1	1	1	3	1	1	2	1	2	2	5	1	2	1	2	1	1	3	2	3	2	3	2	3	2	2	2	1	1	2	1	1	1	3	1
																																						4
169	4	1	2	1	3	1	3	1	5	2	3	2	2	5	1	1	2	1	1	2	5	1	2	1	2	1	2	2	1	1	3	3	2	3	2	1	2	4	1	2			1	3		3
																																						8
170	4	1	2	1	3	1	2	1	4	1	3	1	2	5	1	1	1	1	1	2	5	1	2	1	2	1	1	3	1	2	2	3	2	2	2	1	2	5
																																						1	3	3		3	1	3	3	2
171	3	1	2	1	3	2	3	1	3	1	3	2	2	5	1	1	2	1	2	2	5	4	2	1	2	1	1	3	1	2	2	1	2	3	2	1	2	5	3	3	3	3	3	3	3
																																						4		3	3		3	3		3
173	3	1	2	1	3	2	2	2	7	3	2	2	2	5	2	1	2	1	2	1	3	1	2	2	2	2	1	3	1	1	3	2	2	3	2	2	2	4
																																						5	3	2	3	3	3	3
172	3	1	2	1	2	2	2	2	7	3	2	2	1	3	1	2	1	1	1	2	5	1	2	1	2	2	1	3	1	1	2	2	2	4	2	1	1	4	3	3	3		3	3		1
174	3	2	2	1	2	2	3	2	7	3	1	2	2	5	1	1	1	1	2	1	4	1	2	1	2	1	1	3	1	2	2	3	2	3	1	2	1	1	1	3		3	1		1	1
175	4	1	2	1	3	2	2	1	4	1	3	2	2	5	1	1	1	1	2	2	5	1	2	1	1	1	1	3	1	2	2	3	2	3	1	2	2	1	3	2		3	3	3	3	3
																																						5	1	1	1	1	1	1	1	1
176	4	1	2	1	3	2	3	2	7	3	2	2	2	5	1	1	1	1	2	2	5	1	2	1	2	1	1	3	1	2	3	3	2	3	2	1	1	1	2	1	3	3	2	3	1	1
177	2	1	2	2	3	1	2	2	7	3	2	1	2	5	1	1	1	1	1	2	5	1	2	1	2	1	1	3	1	2	3	3	2	3	1	2	2	1
																																						5
178	5	2	2	1	2	3	4	2	7	3	2	2	2	5	1	1	2	1	2	1	3	1	2	1	2	1	1	3	1	2	2	1	2	3	1	2	2	2	2	3	3		1	1		3
																																						5	1	1	1	1	1	1	1
179	3	1	2	1	3	1	2	1	4	1	2	2	2	5	1	1	1	1	2	1	3	1	2	1	2	1	1	3	1	2	2	3	2	3	2	1	1	8	3	1	3	3	3	1	3
180	5	2	2	1	3	3	3	2	7	3	2	2	2	5	1	1	1	1	2	1	4	1	2	1	2	1	1	3	1	2	2	3	2	3	1	2	1	4
181	4	1	2	1	3	2	2	2	7	3	2	2	2	5	1	1	1	1	2	1	3	1	2	1	2	1	1	3	1	1	3	3	2	3	1	2	2	8	3	3	3	3	3	3	3
																																						4	3	3	3		3	3		3
182	3	1	2	1	3	2	2	1	4	1	1	2	1	3	1	1	2	1	2	2	5	1	2	1	1	1	1	3	2	3	2	3	2	3	1	2	2	4		3	3		3	3		3
																																						1		3	1		2	3		3
183	2	1	2	1	3	2	2	1	7	3	2	2	1	3	1	1	1	1	2	2	5	1	2	1	1	1	1	3	2	3	2	3	2	3	1	2	1	1	1	2	1	3	1	3	1
184	2	2	1	1	3	2	3	1	3	1	1	2	1	2	1	1	2	1	2	1	3	1	2	1	1	1	1	3	2	3	3	3	2	3	2	1	1	5	3	3	3	3	3	3	3
185	2	1	2	1	3	1	2	2	7	3	2	2	1	1	2	1	2	1	2	1	3	1	2	1	1	2	1	3	2	3	3	3	2	3	1	2	2	5
																																						4		2	3		3	3		3
186	4	1	2	1	3	1	2	1	7	3	2	2	2	5	1	1	1	1	2	1	2	1	2	1	2	1	1	3	1	2	2	3	2	3	1	2	2	4		2	3		3	3		2
																																						5	3	1	3	3	3		3	3
188	1	1	1	1	3	1	2	1	3	1	1	2	2	5	1	1	1	1	2	2	5	1	2	2	2	2	1	3	1	1	3	3	2	3	1	2	2	4		3	3		3	3		3
																																						8	3	3	3		3	3	3	3
187	3	1	2	1	3	1	2	2	7	3	2	2	1	1	1	1	2	1	1	2	5	1	2	1	1	1	1	3	2	3	3	3	2	2	1	2	2	5	3	1	3	3	3	1	3	2
																																						4	1	1		1	1	1	1	2
189	1	1	1	1	3	1	3	2	7	3	1	1	1	3	1	2	1	1	2	2	5	1	2	1	4	1	1	3	1	1	2	2	2	4	2	1	1	6
190	3	1	2	1	3	1	2	2	7	3	3	2	3	5	1	1	1	1	2	1	3	1	2	1	1	1	1	3	1	1	3	3	2	2	2	2	1	1	3	1	3		1	3		1
191	1	1	2	1	3	1	2	1	3	1	2	2	2	5	1	1	1	1	1	2	5	1	2	1	2	1	1	3	1	1	3	3	2	3	1	2	2	4	3	1	3	3	1	3
																																						1	3	2	3	3	1	3
192	3	1	2	1	2	3	3	2	7	3	2	2	2	5	1	1	1	1	2	1	3	1	2	1	1	1	1	3	1	1	3	3	2	3	1	2	1	1	3	3	3		1	3		1
193	1	1	2	1	3	1	2	1	3	1	1	2	2	5	1	1	1	1	2	1	3	1	2	1	2	1	1	3	1	2	3	3	2	3	1	2	2	4		3	3		1	3		1
																																						8	3	2	3	3	3	3	3
194	1	1	2	1	3	1	2	1	3	1	1	2	2	5	1	1	1	1	2	1	1	1	2	1	2	1	1	3	1	2	2	3	2	3	1	2	1	1
195	4	1	2	1	3	2	2	2	7	3	3	2	2	5	1	1	1	1	2	2	5	1	2	1	2	1	1	3	1	2	3	3	2	3	1	2	2	4	3	3	3	3	2	3	3
																																						2		3	3		3	3		3
196	3	1	2	1	3	2	2	2	7	3	3	2	2	5	1	1	1	1	2	1	3	1	2	1	1	1	1	3	1	1	3	3	2	3	1	2	1	5	3	3	3	3	3	3	3
197	2	2	2	1	3	3	3	2	7	3	2	2	2	5	1	1	1	1	2	2	5	1	2	1	2	2	1	3	1	1	3	3	2	3	1	2	2	5	3	1	3	3	3	3	3
																																						2	3	3	3		3	3		3
198	2	1	2	1	3	3	3	2	7	3	2	1	2	5	1	1	1	1	2	1	3	1	1	1	1	1	1	3	1	1	3	3	2	3	1	2	1	2
199	4	1	2	1	3	2	2	1	3	1	3	2	2	5	1	1	1	1	2	2	5	1	2	1	1	1	1	3	1	1	3	3	2	3	1	2	1	5	3	2		3	3	3	3	1
200	2	1	2	1	3	1	3	2	7	3	2	2	2	5	1	1	1	1	2	2	5	1	2	1	2	2	1	3	1	2	3	3	2	3	1	2	2	1	2	3	3		1	3		3
																																						6
201	3	1	2	1	3	1	2	2	7	3	3	2	2	5	1	1	1	1	2	2	5	1	2	1	2	2	1	3	1	2	3	3	2	3	1	2	2	4		1		3		2	3	1
																																						5
202	3	1	2	1	3	1	2	2	7	3	2	2	2	5	1	1	2	1	2	2	5	1	2	1	2	2	1	3	1	2	3	3	2	3	1	2	1	5	3	1	3	3	3	1	3
203	3	1	2	1	3	1	3	2	7	3	1	2	1	2	1	1	1	1	2	1	2	1	2	1	1	1	1	3	2	3	2	3	2	3	1	2	1	1	3	3	3		1	3		2
204	5	1	2	1	3	2	2	2	7	3	3	2	2	5	2	1	1	1	2	2	5	1	2	1	2	1	1	3	1	1	3	3	2	3	1	2		5
																																					1
205	2	1	2	1	3	1	2	1	7	3	2	2	2	5	1	1	1	1	2	1	3	1	2	1	1	2	1	3	1	1	3	3	2	3	1	2	2	5	3	2	3	3	3	3	3
																																						3	2	3	3		1	3		2
206	2	2	2	1	3	2	3	2	7	3	2	2	2	5	1	1	1	1	2	1	2	1	2	1	2	2	1	3	1	1	3	3	2	3	1	2	1	5	3	3	3	3	3	3	3
207	1	1	1	1	3	1	2	2	7	3	1	2	2	5	1	1	2	1	1	2	5	1	2	1	2	2	1	3	1	2	2	3	2	3	1	2	1	2	3	3	3	3	2	3	3
208	2	1	1	1	3	1	3	2	7	3	1	2	1	3	1	1	2	1	2	2	5	1	2	1	1	2	1	3	2	3	3	3	2	3	1	2	1	5
